# Supplementary material for: Comparison between In-Hospital and Out-of-Hospital Acute Myocardial Infarctions: Results from the Regional Myocardial Infarction Registry of Saxony-Anhalt (RHESA) Study
Source: J Clin Med. 2023 Sep 29;12(19):6305. doi: 10.3390/jcm12196305 (PMC10573894; doi:10.3390/jcm12196305)
Supplement: Supplementary file 1 [file jcm-12-06305-s001.zip]

Archive with 1 entries (1 files):
- jcm-2622325-supplementary.pdf
